# Supplementary material for: Journey on VX-809-Based Hybrid Derivatives towards Drug-like F508del-CFTR Correctors: From Molecular Modeling to Chemical Synthesis and Biological Assays
Source: Pharmaceuticals (Basel). 2022 Feb 23;15(3):274. doi: 10.3390/ph15030274 (PMC8955485; doi:10.3390/ph15030274)
Supplement: Supplementary file 1 [file pharmaceuticals-15-00274-s001.zip]

Archive with 1 entries (1 files):
- Parodi A.Supporting Information2022rev.pdf
